# Supplementary material for: Anti-inflammatory activity of lefamulin versus azithromycin and dexamethasone in vivo and in vitro in a lipopolysaccharide-induced lung neutrophilia mouse model
Source: PLoS One. 2021 Sep 29;16(9):e0237659. doi: 10.1371/journal.pone.0237659 (PMC8480901; doi:10.1371/journal.pone.0237659)
Supplement: S2 Appendix — (XLSX) [file pone.0237659.s002.xlsx]

## Sheet: Total Cells & Neutrophils
Total cells/white blood cells [x109/L]	Experiment 1									Experiment 2
	Saline -	LPS -	LPS Dexa 1 mg/kg	LPS Lef 10 mg/kg	LPS Lef 30 mg/kg	LPS Lef 100 mg/kg	LPS Azi 10 mg/kg	LPS Azi 30 mg/kg	LPS Azi 100 mg/kg	Saline -	LPS -	LPS Dexa 0.5 mg/kg (PO)	LPS Lef 35 mg/kg	LPS Lef 70 mg/kg	LPS Lef 140 mg/kg
	0.28	0.57	0.41	0.61	0.35	0.33	0.55	0.41	0.49	0.23	1.09	0.55	0.7	0.43	0.26
	0.35	0.57	0.23	0.3	0.66	0.31	0.49	0.82	0.36	0.26	1.42	0.44	0.44	0.44	0.29
	0.55	0.46	0.45	0.51	0.26	0.34	0.62	0.46	0.44	0.37	1.03	0.77	0.46	0.33	0.36
	0.5	0.61	0.39	0.63	0.39	0.23	0.36	0.38	0.22	0.33	0.53	0.36	0.37	0.3	0.33
	0.29	0.78	0.52	0.5	0.38	0.39	0.51	0.56	0.52	0.52	0.78		0.73	0.58	0.44
	0.31	0.76	0.63	0.17	0.66	0.66	0.38	0.31	0.33	0.41	0.55	0.36	0.55	0.67	0.2
	0.25	0.59	0.39	0.66	0.27	0.33	0.15	0.25	0.28	0.41	0.74	0.7	0.91	0.46	0.46
	0.3	0.77	0.38	0.59	0.37	0.24	0.49	0.31	0.31	0.51	1.12	0.29	0.2	0.21	0.39
Mean	0.35375	0.63875	0.425	0.49625	0.4175	0.35375	0.44375	0.4375	0.36875	0.38	0.9075	0.495714	0.545	0.4275	0.34125
SEM	0.0389568	0.0415089	0.0410575	0.0614683	0.0556054	0.0475446	0.051476	0.0645797	0.0372462	0.0372731	0.109443	0.0693802	0.0801115	0.052839	0.031591
SD	0.110187	0.117405	0.116128	0.173859	0.157276	0.134476	0.145596	0.182659	0.105348	0.105424	0.30955	0.183563	0.22659	0.149451	0.0893528
Sample Size	8	8	8	8	8	8	8	8	8	8	8	7	8	8	8
P-value vs LPS/vehicle (Mann-Whitney test, 2-tailed)	0.0005	NA	0.0045	0.2281	0.019	0.0003	0.0134	0.0152	0.0005		NA	<0.05	<0.05	<0.05	<0.05
% reduction			75	50	77.6316	100	68.4211	70.614	94.7368			78.0636	68.7204	90.9953	107.346
Neutrophils [x109/L]	Experiment 1									Experiment 2
	Saline -	LPS -	LPS Dexa 1 mg/kg	LPS Lef 10 mg/kg	LPS Lef 30 mg/kg	LPS Lef 100 mg/kg	LPS Azi 10 mg/kg	LPS Azi 30 mg/kg	LPS Azi 100 mg/kg	Saline -	LPS -	LPS Dexa 0.5 mg/kg (PO)	LPS Lef 35 mg/kg	LPS Lef 70 mg/kg	LPS Lef 140 mg/kg
	0	0.3	0.25	0.47	0.21	0.14	0.38	0.25	0.36	0	0.56	0.25	0.2	0.18	0.16
	0.01	0.42	0.12	0.22	0.38	0.18	0.36	0.59	0.22	0.01	1.21	0.2	0.16	0.17	0.14
	0.04	0.35	0.29	0.19	0.12	0.14	0.38	0.23	0.17	0.01	0.54	0.34	0.24	0.11	0.12
	0.01	0.54	0.26	0.37	0.25	0.12	0.3	0.21	0.13	0.01	0.41	0.19	0.22	0.1	0.14
	0.01	0.68	0.3	0.31	0.17	0.13	0.29	0.46	0.34	0.01	0.39		0.34	0.21	0.17
	0.03	0.65	0.39	0.1	0.23	0.28	0.27	0.17	0.25	0.03	0.43	0.23	0.19	0.12	0.09
	0.02	0.49	0.3	0.45	0.16	0.17	0.08	0.17	0.15	0	0.36	0.31	0.31	0.18	0.2
	0.04	0.59	0.31	0.49	0.21	0.14	0.34	0.2	0.19	0	0.93	0.17	0.12	0.09	0.16
Mean	0.02	0.5025	0.2775	0.325	0.21625	0.1625	0.3	0.285	0.22625	0.00875	0.60375	0.241429	0.2225	0.145	0.1475
SEM	0.00534522	0.0488346	0.0269755	0.0510602	0.0276417	0.0182003	0.0346925	0.0546417	0.0301743	0.00350382	0.107967	0.0239472	0.0259636	0.0159239	0.011764
SD	0.0151186	0.138125	0.0762983	0.14442	0.0781825	0.0514782	0.0981253	0.15455	0.0853459	0.00991031	0.305377	0.0633584	0.0734361	0.0450397	0.0332738
Sample Size	8	8	8	8	8	8	8	8	8	8	8	7	8	8	8
P-value vs LPS/vehicle (Mann-Whitney test, 2-tailed)	0.0002	NA	0.0017	0.0406	0.0006	0.0003	0.0152	0.011	0.0011		NA	<0.05	<0.05	<0.05	<0.05
% reduction			46.6321	36.7876	59.3264	70.4663	41.9689	45.0777	57.2539			60.8944	64.0756	77.1008	76.6807

## Sheet: Cytokines in Lung Homogenates
TNFα [pg/mL]	Saline -	LPS -	LPS Dexa 1 mg/kg	LPS Lef 10 mg/kg	LPS Lef 30 mg/kg	LPS Lef 100 mg/kg	LPS Azi 10 mg/kg	LPS Azi 30 mg/kg	LPS Azi 100 mg/kg
	1.767	1183.84	178.415	385.916	395.669	121.62	365.25	597.191	1126.83
	2.763	2082.67	159.737	198.195	202.124	366.329	396.222	177.734	249.049
	4.345	1298.47	85.013	183.712	215.165	248.688	281.214	146.696	935.87
	4.034	973.016	73.424	132.628	246.128	116.076	385.927	109.085	855.56
	2.436	692.842	64.601	135.365	275.41	181.065	406.49	202.709	270.537
	4.653	1194.79	37.213	337.975	284.254	124.382	646.245	129.48	656.008
	4.034	482.394	67.556	306.863	181.065	233.281	400.076	129.48	675.49
	2.763	534.58	52.626	82.133	186.354	204.74	468.817	463.763	660.884
Mean	3.34937	1055.33	89.8231	220.348	248.271	199.523	418.78	244.517	678.778
SEM	0.3697	183.62	18.0831	38.8649	25.1204	30.0082	37.3504	64.5082	107.759
SD	1.04567	519.356	51.1468	109.927	71.0513	84.8759	105.643	182.457	304.789
Sample Size	8	8	8	8	8	8	8	8	8
P-value vs LPS/vehicle (Mann-Whitney test, 2-tailed)	0.0002	NA	0.0002	0.0002	0.0002	0.0002	0.0003	0.0006	0.1049
% reduction			91.7799	79.3723	76.7179	81.3519	60.5095	77.0748	35.7943
IL-6 [pg/mL]	Saline -	LPS -	LPS Dexa 1 mg/kg	LPS Lef 10 mg/kg	LPS Lef 30 mg/kg	LPS Lef 100 mg/kg	LPS Azi 10 mg/kg	LPS Azi 30 mg/kg	LPS Azi 100 mg/kg
	188.518	815.597	93.676	250.424	118.115	135.946	703.954	510.247	2378.14
	222.919	1864.96	91.46	122.569	87.029	78.181	429.858	452.871	464.363
	200.655	1198.4	60.538	122.569	60.538	127.025	475.847	220.672	635.803
	156.176	725.077	89.244	71.555	67.145	99.222	521.698	149.741	669.905
	178.407	1339.64	55.042	75.971	58.338	71.555	613.036	314.173	567.424
	186.496	996.814	75.971	378.351	45.174	56.14	952.233	173.481	703.954
	364.867	494.083	58.338	272.996	29.903	105.883	337.403	149.741	884.745
	271.538	534.216	45.174	109.217	48.46	56.14	749.274	475.847	1176.18
Mean	221.197	996.098	71.1804	175.457	64.3377	91.2615	597.913	305.847	935.064
SEM	23.8788	162.857	6.6568	39.4097	9.70116	10.8392	70.2982	54.4253	220.11
SD	67.5394	460.628	18.8283	111.467	27.439	30.658	198.833	153.938	622.566
Sample Size	8	8	8	8	8	8	8	8	8
P-value vs LPS/vehicle (Mann-Whitney test, 2-tailed)	0.0003	NA	0.0002	0.0002	0.0002	0.0002	0.0379	0.0003	0.2319
% reduction			119.359	105.903	120.242	116.768	51.3853	89.0761	7.87632
IL-1β [pg/mL]	Saline -	LPS -	LPS Dexa 1 mg/kg	LPS Lef 10 mg/kg	LPS Lef 30 mg/kg	LPS Lef 100 mg/kg	LPS Azi 10 mg/kg	LPS Azi 30 mg/kg	LPS Azi 100 mg/kg
	119.344	12222.6	9069.62	13047.7	12245.6	10645	8823.83	7544.2	6685.83
	179.138	10662.2	5613.01	11801.9	8160.81	6459.4	7408.12	10213	8984.95
	259.78	10909.6	7913.28	8954.62	9564.04	7590.73	8107.66	8353.43	9689.94
	173.036	8851.12	5810.48	11617.6	10656.5	8557.8	9840.79	7459.13	9019.51
	139.151	10627.7	6863.96	14924	10104.4	9891.72	7311.85	10984.7	8022.07
	285.38	13036.2	5607.2	15796.4	9201.85	7429.36	9968.6	8846.83	10797.1
	236.545	10610.5	10041.2	14204.7	9081.12	7844.18	10253.8	13575.8	10826.4
	197.128	10719.8	8661.34	13631.5	11830.7	8730.35	14453.4	10376.3	12960.2
Mean	198.688	10955	7447.51	12997.3	10105.6	8393.57	9521.01	9669.17	9623.25
SEM	20.5129	437.795	609.762	768.642	496.433	483.123	812.808	726.969	680.455
SD	58.0193	1238.27	1724.67	2174.05	1404.12	1366.48	2298.97	2056.18	1924.62
Sample Size	8	8	8	8	8	8	8	8	8
P-value vs LPS/vehicle (Mann-Whitney test, 2-tailed)	0.0002	NA	0.0006	0.0281	0.2345	0.0019	0.0022	0.1049	0.2345
% reduction			32.6084	-18.9874	7.8961	23.813	13.3313	11.9539	12.3808
GM-CSF [pg/mL]	Saline -	LPS -	LPS Dexa 1 mg/kg	LPS Lef 10 mg/kg	LPS Lef 30 mg/kg	LPS Lef 100 mg/kg	LPS Azi 10 mg/kg	LPS Azi 30 mg/kg	LPS Azi 100 mg/kg
	5.462	288.949	21.366	67.712	46.098	21.366	139.658	74.668	162.701
	10.557	255.856	17.998	29.839	24.746	19.68	134.354	53.855	67.712
	13.923	155.985	19.68	29.839	27.29	33.247	75.539	46.958	85.134
	8.867	288.949	10.486	24.746	23.054	19.68	114.951	43.52	72.928
	10.557	172.705	11.315	26.441	21.366	14.647	86.881	113.191	64.24
	17.271	255.856	11.315	92.129	16.321	16.321	293.396	45.238	90.379
	13.923	139.226	11.315	45.238	9.658	11.315	92.129	48.68	72.928
	13.923	239.277	9.658	26.441	16.321	19.68	119.354	57.311	45.238
Mean	11.8104	224.6	14.1416	42.7981	23.1067	19.492	132.033	60.4276	82.6575
SEM	1.30463	21.1882	1.66461	8.71888	3.83773	2.28821	24.4134	8.3192	12.4103
SD	3.69005	59.9294	4.70824	24.6607	10.8547	6.47203	69.0514	23.5302	35.1016
Sample Size	8	8	8	8	8	8	8	8	8
P-value vs LPS/vehicle (Mann-Whitney test, 2-tailed)	0.0002	NA	0.0002	0.0002	0.0002	0.0002	0.0006	0.0007	0.0003
% reduction			98.9044	85.4374	94.6913	96.39	43.5019	77.1525	66.7056
CXCL1 [pg/mL]	Saline -	LPS -	LPS Dexa 1 mg/kg	LPS Lef 10 mg/kg	LPS Lef 30 mg/kg	LPS Lef 100 mg/kg	LPS Azi 10 mg/kg	LPS Azi 30 mg/kg	LPS Azi 100 mg/kg
	341.221	11970.2	3836.43	6971.93	9099.72	7499.26	8286.02	6439.29	20237
	416.605	17050.6	4233.14	4329.9	7572.6	6087.32	7278.9	6623.2	6969.24
	597.765	13440.8	2571.19	5523.9	6087.32	5076.24	5769.98	4431.51	8733.13
	379.126	12518.9	2057.85	4582.09	5765.52	5758.2	6100.99	4192.3	8755.54
	467.823	11954.8	2016.04	5582.5	5509.25	5443.29	6284.84	6910.31	6380.44
	782.956	14073.3	1880.91	5633.76	4685.62	4906.96	12400.6	3755.14	8935
	559.715	8529.39	2539.22	4136.19	6328.54	4656.06	5305.93	2835.1	8591.33
	537.73	9501.64	2729.96	3104.94	4359.63	5472.61	5666.95	5401.78	8085.43
Mean	510.368	12379.9	2733.09	4983.15	6176.02	5612.49	7136.78	5073.58	9585.89
SEM	50.2783	938.152	305.534	419.668	545.489	314.951	826.227	529.247	1556.37
SD	142.209	2653.49	864.18	1187	1542.88	890.817	2336.92	1496.94	4402.09
Sample Size	8	8	8	8	8	8	8	8	8
P-value vs LPS/vehicle (Mann-Whitney test, 2-tailed)	0.0002	NA	0.0002	0.0002	0.0003	0.0002	0.0003	0.0002	0.0037
% reduction			81.2738	62.3172	52.2674	57.0151	44.1731	61.5554	23.5396
CXCL2 [pg/mL]	Saline -	LPS -	LPS Dexa 1 mg/kg	LPS Lef 10 mg/kg	LPS Lef 30 mg/kg	LPS Lef 100 mg/kg	LPS Azi 10 mg/kg	LPS Azi 30 mg/kg	LPS Azi 100 mg/kg
	49.802	11651.6	3582.48	5052.98	7789	5382.65	7643.01	7207.48	18077.6
	120.574	17556.3	3170.24	3065.52	4810.48	5518.93	7085.07	4769.86	6817.72
	244.06	11527.1	1673.24	3267.04	4106.8	4695.59	4631.04	3209.88	11394.7
	165.363	12524.6	1649.71	2748.29	4675.09	3380.13	5712.04	2485.22	9108.54
	146.986	10328.1	1283.19	3142.03	4634.09	4061.97	6677.58	5075.82	6682.24
	387.88	13662.7	1032.28	3891	3899.14	3178.3	11079.6	2214.38	11221.6
	201.188	6277.6	1622.29	3712.25	3943.89	3700.07	4412.48	1941.44	9678.57
	210.684	9769.78	1720.33	1806.8	3825.96	4913.16	8631.64	6143.97	10364.6
Mean	190.817	11662.2	1966.72	3335.74	4710.55	4353.85	6984.05	4131	10418.2
SEM	35.2439	1148.44	320.867	332.657	460.728	318.706	776.828	692.334	1263.87
SD	99.6847	3248.27	907.548	940.896	1303.14	901.436	2197.2	1958.22	3574.75
Sample Size	8	8	8	8	8	8	8	8	8
P-value vs LPS/vehicle (Mann-Whitney test, 2-tailed)	0.0002	NA	0.002	0.0002	0.0003	0.0002	0.007	0.0003	0.0939
% reduction			84.5189	72.5847	60.6	63.7095	40.7811	65.6521	10.8445
CCL2 [pg/mL]	Saline -	LPS -	LPS Dexa 1 mg/kg	LPS Lef 10 mg/kg	LPS Lef 30 mg/kg	LPS Lef 100 mg/kg	LPS Azi 10 mg/kg	LPS Azi 30 mg/kg	LPS Azi 100 mg/kg
	91.223	5613.86	201.884	1377.64	664.183	329.857	4556.27	1476.16	3799.67
	1726.74	6417.42	139.638	537.391	229.871	256.422	3263.22	999.579	664.183
	266.425	3664.96	172.04	646.698	256.422	256.422	1456.64	556.197	1172.9
	733.562	5400.15	139.638	438.834	281.814	172.04	3309.9	527.887	962.117
	172.282	3949.27	103.327	518.313	306.244	172.04	1430.47	1875.36	765.593
	380.931	5613.86	139.638	1456.64	229.871	172.04	5875	690.075	1437.03
	319.94	1722.82	139.638	908.741	172.04	139.638	1417.32	698.621	877.711
	285.278	3949.27	103.327	229.871	229.871	172.04	3315.08	781.979	698.621
Mean	497.048	4541.45	142.391	764.266	296.29	208.812	3077.99	950.732	1297.23
SEM	188.089	534.039	11.5734	157.761	54.4315	22.9047	570.93	170.495	369.053
SD	531.996	1510.49	32.7344	446.215	153.955	64.7843	1614.83	482.232	1043.84
Sample Size	8	8	8	8	8	8	8	8	8
P-value vs LPS/vehicle (Mann-Whitney test, 2-tailed)	0.0003	NA	0.0002	0.0002	0.0003	0.0002	0.0609	0.0003	0.0003
% reduction			108.769	93.3929	104.964	107.127	36.1849	88.7824	80.2152
MMP9 [pg/mL]	Saline -	LPS -	LPS Dexa 1 mg/kg	LPS Lef 10 mg/kg	LPS Lef 30 mg/kg	LPS Lef 100 mg/kg	LPS Azi 10 mg/kg	LPS Azi 30 mg/kg	LPS Azi 100 mg/kg
	337	2518.76	2036.94	2581.42	2128.6	2385.05	2412.77	1204.14	1836
	576	2123.13	1547	2221.98	1885.52	1352.69	1880.02	2421.38	1554.45
	677	2175.53	2885.54	2050.88	1847.67	1095.08	2466.52	1943.3	2199.73
	619	2192.01	1654.96	2196.29	1924.03	1490.39	2412.77	1913.24	2219.89
	639	2793.72	2279.61	2372.67	1726.05	1350.9	2045.28	2288.4	2072.96
	1262	2386.9	2008.5	1877.7	1866.88	1232.01	2015.08	1938.82	2365.88
	602	2377.62	1477.88	2353.52	2080.59	1806.87	1705.43	1874.28	1527.64
	825	2477.57	2346.73	2294.37	2096.99	1236.2	1966.35	1815.6	2062.66
Mean	692.125	2380.65	2029.65	2243.6	1944.54	1493.65	2113.03	1924.89	1979.9
SEM	94.3524	78.2755	167.645	75.4949	50.477	147.996	100.069	127.706	109.924
SD	266.869	221.397	474.171	213.532	142.77	418.595	283.038	361.206	310.912
Sample Size	8	8	8	8	8	8	8	8	8
P-value vs LPS/vehicle (Mann-Whitney test, 2-tailed)	0.0003	NA	0.065	0.3282	0.0003	0.0003	0.0779	0.0104	0.0148
% reduction			20.7877	8.11658	25.828	52.5313	15.8496	26.9915	23.7338

## Sheet: Cytokines in J774.2 cells
TNF-α [pg/mL]	Dexamethasone Group										Lefamulin Group										Azithromycin Group
	Saline -	LPS -	LPS Dexa 0.0003 µM	LPS Dexa 0.001 µM	LPS Dexa 0.003 µM	LPS Dexa 0.01 µM	LPS Dexa 0.03 µM	LPS Dexa 0.1 µM	LPS Dexa 0.3 µM	LPS Dexa 1 µM	Saline -	LPS -	LPS Lef 0.03 µM	LPS Lef 0.1 µM	LPS Lef 0.3 µM	LPS Lef 1 µM	LPS Lef 3 µM	LPS Lef 10 µM	LPS Lef 30 µM	LPS Lef 100 µM	Saline -	LPS -	LPS Azi 0.03 µM	LPS Azi 0.1 µM	LPS Azi 0.3 µM	LPS Azi 1 µM	LPS Azi 3 µM	LPS Azi 10 µM	LPS Azi 30 µM	LPS Azi 100 µM
	19.695	1312.98	1400.24	1307.06	1276.51	1202.57	997.695	957.145	780.345	708.085	23.275	1206.84	1586.88	1571.92	1489	1503.59	1470.85	1578.14	1766.45	4063.62	19.925	1830.89	1559.11	1716.36	1462.3	1479.71	1995.5	1792.98	1637.09	1818.41
	25.05	1155.33	1513.93	1387.57	1220.38	1095.53	922.385	779.43	630.79	633.82	25.585	1490.22	1587.5	1586.88	1477.5	1525.6	1563.22	1653.12	1811.51	5370.14	30.845	1620.74	1474.95	1614.22	1488.17	1551.05	1564.48	1624.55	1494	1493.47
	298.59	1458.07									29.57	1344.24									27.615	1515.25
	20.7	1455.83									26.25	1433.07									18.705	1544.09
Mean	91.0088	1345.55	1457.09	1347.31	1248.45	1149.05	960.04	868.287	705.567	670.952	26.17	1368.59	1587.19	1579.4	1483.25	1514.6	1517.04	1615.63	1788.98	4716.88	24.2725	1627.74	1517.03	1665.29	1475.24	1515.38	1779.99	1708.77	1565.55	1655.94
SEM	69.2035	71.9183	56.8475	40.2575	28.0625	53.52	37.655	88.8575	74.7775	37.1325	1.30031	61.7155	0.3125	7.48	5.7525	11.005	46.1875	37.4875	22.53	653.258	2.94771	71.2818	42.075	51.07	12.935	35.67	215.51	84.215	71.5475	162.47
SD	138.407	143.837	80.3945	56.9327	39.6864	75.6887	53.2522	125.663	105.751	52.5133	2.60062	123.431	0.441942	10.5783	8.13526	15.5634	65.319	53.0153	31.8622	923.846	5.89542	142.564	59.503	72.2239	18.2929	50.445	304.777	119.098	101.183	229.767
Sample Size	4	4	2	2	2	2	2	2	2	2	4	4	2	2	2	2	2	2	2	2	4	4	2	2	2	2	2	2	2	2
% reduction			-6.59239	1.58501	8.9497	16.354	30.4338	37.2687	49.3901	51.9686			-16.2842	-15.7037	-8.5411	-10.8763	-11.0582	-18.4028	-31.3158	-249.422			-11.0576	-22.1015	-7.94424	-10.9347	-30.6461	-25.3404	-14.6718	-21.4054
IL-6 [pg/mL]	Dexamethasone Group										Lefamulin Group										Azithromycin Group
	Saline -	LPS -	LPS Dexa 0.0003 µM	LPS Dexa 0.001 µM	LPS Dexa 0.003 µM	LPS Dexa 0.01 µM	LPS Dexa 0.03 µM	LPS Dexa 0.1 µM	LPS Dexa 0.3 µM	LPS Dexa 1 µM	Saline -	LPS -	LPS Lef 0.03 µM	LPS Lef 0.1 µM	LPS Lef 0.3 µM	LPS Lef 1 µM	LPS Lef 3 µM	LPS Lef 10 µM	LPS Lef 30 µM	LPS Lef 100 µM	Saline -	LPS -	LPS Azi 0.03 µM	LPS Azi 0.1 µM	LPS Azi 0.3 µM	LPS Azi 1 µM	LPS Azi 3 µM	LPS Azi 10 µM	LPS Azi 30 µM	LPS Azi 100 µM
	0	68379.8	89161.8	77020.6	89240.4	67940	45234.4	34479.4	33007.4	33258.8	0	89554.2	83482.6	86924.6	86199.2	75164.8	76816.4	73782.4	56206	40652.2	0	80004.4	75760.2	80523.2	72113.4	65142.4	78966	62169.4	40788	25573
	0	70899.4	83503.2	74486	81752	61667.2	47948.6	36588.8	33007.4	31332.8	0	66109	92741	84908.8	88293.6	78276.6	77168.2	64579	59673.4	43541.6	0	71736.6	64705.6	82194.4	70112.6	74400.8	65026	69619.2	47549.6	22888.4
	0	88507.4									0	73755.2									0	77580.4
		86670									0	80113.2									0	71736.6
Mean	0	78614.1	86332.5	75753.3	85496.2	64803.6	46591.5	35534.1	33007.4	32295.8	0	77382.9	88111.8	85916.7	87246.4	76720.7	76992.3	69180.7	57939.7	42096.9	0	75264.5	70232.9	81358.8	71113	69771.6	71996	65894.3	44168.8	24230.7
SEM	0	5220.41	2829.3	1267.3	3744.2	3136.4	1357.1	1054.7	0	963	0	4965.35	4629.2	1007.9	1047.2	1555.9	175.9	4601.7	1733.7	1444.7	0	2096.07	5527.3	835.6	1000.4	4629.2	6970	3724.9	3380.8	1342.3
SD	0	10440.8	4001.23	1792.23	5295.1	4435.54	1919.23	1491.57	0	1361.89	0	9930.7	6546.68	1425.39	1480.96	2200.37	248.76	6507.79	2451.82	2043.11	0	4192.14	7816.78	1181.72	1414.78	6546.68	9857.07	5267.8	4781.17	1898.3
Sample Size	3	4	2	2	2	2	2	2	2	2	4	4	2	2	2	2	2	2	2	2	4	4	2	2	2	2	2	2	2	2
% reduction			-11.5653	2.10589	-10.4846	16.2559	39.791	54.0802	57.3454	58.2649			-13.8647	-11.028	-12.7464	0.855745	0.504763	10.5995	25.126	45.5992			9.23977	-5.13796	8.10244	9.83589	6.96136	14.8464	42.9218	68.6873
IL-1β [pg/mL]	Dexamethasone Group										Lefamulin Group										Azithromycin Group
	Saline -	LPS -	LPS Dexa 0.0003 µM	LPS Dexa 0.001 µM	LPS Dexa 0.003 µM	LPS Dexa 0.01 µM	LPS Dexa 0.03 µM	LPS Dexa 0.1 µM	LPS Dexa 0.3 µM	LPS Dexa 1 µM	Saline -	LPS -	LPS Lef 0.03 µM	LPS Lef 0.1 µM	LPS Lef 0.3 µM	LPS Lef 1 µM	LPS Lef 3 µM	LPS Lef 10 µM	LPS Lef 30 µM	LPS Lef 100 µM	Saline -	LPS -	LPS Azi 0.03 µM	LPS Azi 0.1 µM	LPS Azi 0.3 µM	LPS Azi 1 µM	LPS Azi 3 µM	LPS Azi 10 µM	LPS Azi 30 µM	LPS Azi 100 µM
	0	193.18	243.798	191.535	159.132	100.919	66.006	64.116	48.888	45.029	1.629	206.526	233.691	208.032	202.166	223.29	151.548	178.332	181.679	330.455	0	182.51	258.52	219.952	173.433	188.28	204.824	185.693	129.379	120.112
	0	202.549	258.859	225.78	145.203	115.93	75.789	55.423	49.311	51.124	1.828	190.329	247.723	210.141	201.189	203.668	184.21	142.562	176.699	319.964	0	142.343	274.336	223.825	172.638	176.943	203.959	191.532	146.376	124.217
	1.612	184.647									2.897	195.041									0	242.039
	0	198.495									1.287	171.212										185.162
Mean	0.403	194.718	251.328	208.657	152.168	108.424	70.8975	59.7695	49.0995	48.0765	1.91025	190.777	240.707	209.087	201.678	213.479	167.879	160.447	179.189	325.209	0	188.013	266.428	221.888	173.036	182.612	204.392	188.613	137.877	122.165
SEM	0.403	3.86632	7.5305	17.1225	6.9645	7.5055	4.8915	4.3465	0.2115	3.0475	0.347369	7.35529	7.016	1.0545	0.4885	9.811	16.331	17.885	2.49	5.2455	0	20.4999	7.908	1.9365	0.3975	5.6685	0.4325	2.9195	8.4985	2.0525
SD	0.806	7.73263	10.6497	24.2149	9.84929	10.6144	6.91763	6.14688	0.299106	4.30982	0.694738	14.7106	9.92212	1.49129	0.690843	13.8748	23.0955	25.2932	3.52139	7.41826	0	40.9999	11.1836	2.73862	0.56215	8.01647	0.611647	4.1288	12.0187	2.90267
Sample Size	4	4	2	2	2	2	2	2	2	2	4	4	2	2	2	2	2	2	2	2	3	4	2	2	2	2	2	2	2	2
% reduction			-32.0604	-9.46726	20.4427	43.6035	63.4731	69.365	75.0145	75.5562			-26.4366	-9.6944	-5.77153	-12.0201	12.1239	16.0589	6.13554	-71.1785			-40.0552	-16.4727	9.39366	4.32342	-7.20852	1.14605	28.0089	36.3285
GM-CSF [pg/mL]	Dexamethasone Group										Lefamulin Group										Azithromycin Group
	Saline -	LPS -	LPS Dexa 0.0003 µM	LPS Dexa 0.001 µM	LPS Dexa 0.003 µM	LPS Dexa 0.01 µM	LPS Dexa 0.03 µM	LPS Dexa 0.1 µM	LPS Dexa 0.3 µM	LPS Dexa 1 µM	Saline -	LPS -	LPS Lef 0.03 µM	LPS Lef 0.1 µM	LPS Lef 0.3 µM	LPS Lef 1 µM	LPS Lef 3 µM	LPS Lef 10 µM	LPS Lef 30 µM	LPS Lef 100 µM	Saline -	LPS -	LPS Azi 0.03 µM	LPS Azi 0.1 µM	LPS Azi 0.3 µM	LPS Azi 1 µM	LPS Azi 3 µM	LPS Azi 10 µM	LPS Azi 30 µM	LPS Azi 100 µM
	5.025	336.54	443.215	502.275	419.55	368.515	547.195	514.605	488.8	537.49	0.74	574.215	625.605	718.91	644.415	597.3	645.75	1124.36	1753.87	1833.31	4.175	606.895	560.57	657.04	346.775	431.495	728.63	752.02	510.755	399.68
	8.105	300.525	520.81	472.21	435.835	405.215	427.895	446.695	387.54	492.235	2.5	717.315	719.31	663.81	648.81	530.565	715.53	943.55	1570.04	1676.93	0	383.85	452.555	574.955	446.63	501.99	484.075	595.75	455.105	287.05
	4.175	527.045									1.5	617.875									6.21	576.965
	3.65	536.52									1.83	578.07									4.43	559.485
Mean	5.23875	425.158	482.013	487.242	427.692	386.865	487.545	480.65	438.17	514.862	1.6425	621.869	672.457	691.36	646.612	563.933	680.64	1033.95	1661.95	1755.12	3.70375	531.799	506.562	615.997	396.702	466.743	606.352	673.885	482.93	343.365
SEM	0.996526	62.0275	38.7975	15.0325	8.1425	18.35	59.65	33.955	50.63	22.6275	0.36575	33.3106	46.8525	27.55	2.1975	33.3675	34.89	90.4025	91.9125	78.19	1.31493	50.2782	54.0075	41.0425	49.9275	35.2475	122.277	78.135	27.825	56.315
SD	1.99305	124.055	54.868	21.2592	11.5152	25.9508	84.3578	48.0196	71.6016	32.0001	0.7315	66.6212	66.2594	38.9616	3.10773	47.1888	49.3419	127.848	129.984	110.577	2.62986	100.556	76.3781	58.0429	70.6081	49.8475	172.926	110.5	39.3505	79.6414
Sample Size	4	4	2	2	2	2	2	2	2	2	4	4	2	2	2	2	2	2	2	2	4	4	2	2	2	2	2	2	2	2
% reduction			66.0432	65.6536	70.0897	73.131	65.6311	66.1447	69.3092	63.5962			51.8565	50.4484	53.7818	59.9408	51.247	24.9279	-21.8533	-28.7935			64.2144	56.0624	72.3982	67.1807	56.7809	51.7502	65.9749	76.3714
CCl2 [pg/mL]	Dexamethasone Group										Lefamulin Group										Azithromycin Group
	Saline -	LPS -	LPS Dexa 0.0003 µM	LPS Dexa 0.001 µM	LPS Dexa 0.003 µM	LPS Dexa 0.01 µM	LPS Dexa 0.03 µM	LPS Dexa 0.1 µM	LPS Dexa 0.3 µM	LPS Dexa 1 µM	Saline -	LPS -	LPS Lef 0.03 µM	LPS Lef 0.1 µM	LPS Lef 0.3 µM	LPS Lef 1 µM	LPS Lef 3 µM	LPS Lef 10 µM	LPS Lef 30 µM	LPS Lef 100 µM	Saline -	LPS -	LPS Azi 0.03 µM	LPS Azi 0.1 µM	LPS Azi 0.3 µM	LPS Azi 1 µM	LPS Azi 3 µM	LPS Azi 10 µM	LPS Azi 30 µM	LPS Azi 100 µM
	1209.3	27260.4	25420.3	25719.1	29318.9	33314.7	43664.9	39902.2	33366.7	32973.4	894.9	39121.3	33453	30882.1	32973.5	38237.3	47549.1	49014.8	51706.3	26262.5	1516.5	33458.3	28757.8	26336.9	28466.3	27895.3	38396.7	34921.6	40980.3	33824.3
	1101	28441.5	25666.2	27360.7	30622.8	31263.9	36017.7	36382.1	28320.1	29452.4	1719.4	35088.7	37346.9	35637.1	38766.3	40341.1	35229.8	36684.7	44234.6	28095.5	1950.9	32397.6	30890.3	28584.6	29859.2	32084.6	30890.3	31021.1	40657.2	29933.1
	1224.6	27552.9									1734.8	32573.7									1879.8	29886.9
	747.5	26429.6									1237.2	37292.3									1552.2	30526.6
Mean	1070.6	27421.1	25543.2	26539.9	29970.8	32289.3	39841.3	38142.2	30843.4	31212.9	1396.57	36019	35399.9	33259.6	35869.9	39289.2	41389.4	42849.8	47970.4	27179	1724.85	31567.3	29824	27460.8	29162.8	29989.9	34643.5	32971.3	40818.8	31878.7
SEM	111.157	415.079	122.95	820.8	651.95	1025.4	3823.6	1760.05	2523.3	1760.5	203.243	1413.66	1946.95	2377.5	2896.4	1051.9	6159.65	6165.05	3735.85	916.5	111.178	825.231	1066.25	1123.85	696.45	2094.65	3753.2	1950.25	161.55	1945.6
SD	222.315	830.157	173.878	1160.79	921.997	1450.13	5407.39	2489.09	3568.49	2489.72	406.485	2827.31	2753.4	3362.29	4096.13	1487.61	8711.06	8718.7	5283.29	1296.13	222.355	1650.46	1507.91	1589.36	984.929	2962.28	5307.83	2758.07	228.466	2751.49
Sample Size	4	4	2	2	2	2	2	2	2	2	4	4	2	2	2	2	2	2	2	2	4	4	2	2	2	2	2	2	2	2
% reduction			30.2571	27.3785	17.4689	10.7725	-11.04	-6.1323	14.9487	13.8815			1.788	7.96998	0.430646	-9.44532	-15.5115	-19.7293	-34.5194	25.5326			17.8929	24.7188	19.8029	17.4137	3.97286	8.80253	-13.8631	11.9584
CXCL1 [pg/mL]	Dexamethasone Group										Lefamulin Group										Azithromycin Group
	Saline -	LPS -	LPS Dexa 0.0003 µM	LPS Dexa 0.001 µM	LPS Dexa 0.003 µM	LPS Dexa 0.01 µM	LPS Dexa 0.03 µM	LPS Dexa 0.1 µM	LPS Dexa 0.3 µM	LPS Dexa 1 µM	Saline -	LPS -	LPS Lef 0.03 µM	LPS Lef 0.1 µM	LPS Lef 0.3 µM	LPS Lef 1 µM	LPS Lef 3 µM	LPS Lef 10 µM	LPS Lef 30 µM	LPS Lef 100 µM	Saline -	LPS -	LPS Azi 0.03 µM	LPS Azi 0.1 µM	LPS Azi 0.3 µM	LPS Azi 1 µM	LPS Azi 3 µM	LPS Azi 10 µM	LPS Azi 30 µM	LPS Azi 100 µM
	1.194	32.078	47.734	36.07	44.328	53.306	62.312	70.47	70.832	65.372	0	27.934	25.654	26.306	24.886	25.492	27.538	35.888	87.944	258.916	0	38.332	31.21	32.4	27.132	29.29	37.928	42.948	68.634	66.222
	1.02	29.016	41.828	45.902	37.476	43.334	70.144	61.792	67.396	65.764	0	23.492	27.748	24.654	28.516	26.072	27.562	33.784	85.164	215.596	2.308	28.066	27.162	33.676	29.668	31.238	28.532	34.602	51.45	50.556
	3.174	36.262									0	25.77									0	28.27
	2.566	32.27									0	25.212									0	28.854
Mean	1.9885	32.4065	44.781	40.986	40.902	48.32	66.228	66.131	69.114	65.568	0	25.602	26.701	25.48	26.701	25.782	27.55	34.836	86.554	237.256	0.577	30.8805	29.186	33.038	28.4	30.264	33.23	38.775	60.042	58.389
SEM	0.525051	1.48568	2.953	4.916	3.426	4.986	3.916	4.339	1.718	0.196	0	0.91609	1.047	0.826	1.815	0.29	0.012	1.052	1.39	21.66	0.577	2.48944	2.024	0.638	1.268	0.974	4.698	4.173	8.592	7.833
SD	1.0501	2.97136	4.17617	6.95227	4.8451	7.05127	5.53806	6.13627	2.42962	0.277186	0	1.83218	1.48068	1.16814	2.5668	0.410122	0.0169706	1.48775	1.96576	30.6319	1.154	4.97888	2.86237	0.902268	1.79322	1.37744	6.64398	5.90151	12.1509	11.0775
Sample Size	4	4	2	2	2	2	2	2	2	2	4	4	2	2	2	2	2	2	2	2	4	4	2	2	2	2	2	2	2	2
% reduction			-74.9121	-60.0891	-59.761	-88.7353	-158.683	-158.304	-169.955	-156.105			-4.29263	0.476525	-4.29263	-0.70307	-7.60878	-36.0675	-238.075	-826.709			-13.9989	-29.0446	-10.9288	-18.2095	-29.7945	-51.453	-134.521	-128.064
CXCL2 [pg/mL]	Dexamethasone Group										Lefamulin Group										Azithromycin Group
	Saline -	LPS -	LPS Dexa 0.0003 µM	LPS Dexa 0.001 µM	LPS Dexa 0.003 µM	LPS Dexa 0.01 µM	LPS Dexa 0.03 µM	LPS Dexa 0.1 µM	LPS Dexa 0.3 µM	LPS Dexa 1 µM	Saline -	LPS -	LPS Lef 0.03 µM	LPS Lef 0.1 µM	LPS Lef 0.3 µM	LPS Lef 1 µM	LPS Lef 3 µM	LPS Lef 10 µM	LPS Lef 30 µM	LPS Lef 100 µM	Saline -	LPS -	LPS Azi 0.03 µM	LPS Azi 0.1 µM	LPS Azi 0.3 µM	LPS Azi 1 µM	LPS Azi 3 µM	LPS Azi 10 µM	LPS Azi 30 µM	LPS Azi 100 µM
	0	26996.6	24204.6	24896.6	26063.4	24945.6	28314.6	25553.8	25702.8	26832.3	0	34384.8	31852.1	30865.4	32714.1	35082.5	37039.4	36052.8	37378.3	37906.2	0	17071.9	14544.8	14262.2	19194.7	28271.6	17053.3	20008.2	23084.4	19137.4
	0	25377.7	25664.1	26281.1	24885.7	25043.7	25515.2	24603.6	23968.8	24668.5	0	34095.2	31453.1	29898.5	32124.3	36713	32794.8	33589.2	38345.7	37582.2	0	17164.9	27111.4	26368.8	27003.7	28293.6	14683.3	16019.2	24875	23402
	0	26657.2									0	30449.2									0	28110.8
	0	24967.4									0	31564.7									0	27674.2
Mean	0	25999.7	24934.4	25588.8	25474.6	24994.7	26914.9	25078.7	24835.8	25750.4	0	32623.5	31652.6	30382	32419.2	35897.8	34917.1	34821	37862	37744.2	0	22505.5	20828.1	20315.5	23099.2	28282.6	15868.3	18013.7	23979.7	21269.7
SEM	0	489.791	729.76	692.24	588.86	49.07	1399.69	475.11	867.01	1081.87	0	962.505	199.5	483.46	294.87	815.25	2122.31	1231.81	483.73	161.97	0	3111.55	6283.3	6053.28	3904.5	10.99	1185	1994.5	895.29	2132.29
SD	0	979.581	1032.04	978.975	832.774	69.3955	1979.46	671.907	1226.14	1530	0	1925.01	282.136	683.716	417.009	1152.94	3001.4	1742.04	684.098	229.06	0	6223.09	8885.93	8560.63	5521.8	15.5422	1675.84	2820.65	1266.13	3015.51
Sample Size	4	4	2	2	2	2	2	2	2	2	4	4	2	2	2	2	2	2	2	2	4	4	2	2	2	2	2	2	2	2
% reduction			23.5692	21.5631	21.9134	23.3844	17.4984	23.1269	23.8714	21.0679			2.97602	6.87088	0.626144	-10.0367	-7.03049	-6.73598	-16.0575	-15.6965			36.1562	37.7274	29.1946	13.306	51.3592	44.783	26.4956	34.8025
MMP9 [pg/mL]	Dexamethasone Group										Lefamulin Group										Azithromycin Group
	Saline -	LPS -	LPS Dexa 0.0003 µM	LPS Dexa 0.001 µM	LPS Dexa 0.003 µM	LPS Dexa 0.01 µM	LPS Dexa 0.03 µM	LPS Dexa 0.1 µM	LPS Dexa 0.3 µM	LPS Dexa 1 µM	Saline -	LPS -	LPS Lef 0.03 µM	LPS Lef 0.1 µM	LPS Lef 0.3 µM	LPS Lef 1 µM	LPS Lef 3 µM	LPS Lef 10 µM	LPS Lef 30 µM	LPS Lef 100 µM	Saline -	LPS -	LPS Azi 0.03 µM	LPS Azi 0.1 µM	LPS Azi 0.3 µM	LPS Azi 1 µM	LPS Azi 3 µM	LPS Azi 10 µM	LPS Azi 30 µM	LPS Azi 100 µM
	0	1159.81	875.528	908.955	895.348	1078.2	1067.94	1150.63	877.422	1055.41	0	1016.74	895.68	770.463	798.08	879.359	913.107	894.885	446.696	104.703	209.295	1206.63	1137.13	973.296	981.336	1115.62	1120.5	846.885	575.954	340.616
	89.033	1118.11	1006.68	1077.76	1024.81	1162.43	991.656	991.656	963.71	1099.09	4.743	978.101	982.757	867.766	882.55	1004.8	886.534	781.214	398.398	78.135	228.442	1114.8	1348.53	1170.61	1072.64	1010.37	1055.31	873.775	501.629	323.365
	0	967.848									136.756	921.393									290.32	1077.99
	0	1020.28									79.146	938.693									271.787	1099.3
Mean	22.2583	1066.51	941.104	993.356	960.077	1120.32	1029.8	1071.14	920.566	1077.25	55.1612	963.731	939.218	819.114	840.315	942.079	899.821	838.05	422.547	91.419	249.961	1124.68	1242.83	1071.95	1026.99	1062.99	1087.91	860.33	538.792	331.99
SEM	22.2583	44.0066	65.576	84.401	64.7285	42.116	38.1425	79.4865	43.144	21.84	32.6825	21.2829	43.5385	48.6515	42.235	62.7195	13.2865	56.8355	24.149	13.284	18.7573	28.3386	105.696	98.657	45.6525	52.625	32.5925	13.445	37.1625	8.6255
SD	44.5165	88.0133	92.7385	119.361	91.5399	59.561	53.9416	112.411	61.0148	30.8864	65.365	42.5658	61.5727	68.8036	59.7293	88.6988	18.7899	80.3775	34.1518	18.7864	37.5145	56.6773	149.476	139.522	64.5624	74.423	46.0928	19.0141	52.5557	12.1983
Sample Size	4	4	2	2	2	2	2	2	2	2	4	4	2	2	2	2	2	2	2	2	4	4	2	2	2	2	2	2	2	2
% reduction			2.4904	-3.26062	0.402226	-17.2346	-7.27159	-11.822	4.75087	-12.4944			2.69792	15.9169	13.5835	2.38314	7.03419	13.8329	59.5644	96.0094			-30.7184	-11.9112	-6.96232	-10.925	-13.6671	11.3806	46.7702	69.5313

## Sheet: Cytokines in PBMCs
TNF-α [pg/mL]	Dexamethasone Group										Lefamulin Group										Azithromycin Group
	Saline -	LPS -	LPS Dexa 0.0003 µM	LPS Dexa 0.001 µM	LPS Dexa 0.003 µM	LPS Dexa 0.01 µM	LPS Dexa 0.03 µM	LPS Dexa 0.1 µM	LPS Dexa 0.3 µM	LPS Dexa 1 µM	Saline -	LPS -	LPS Lef 0.03 µM	LPS Lef 0.1 µM	LPS Lef 0.3 µM	LPS Lef 1 µM	LPS Lef 3 µM	LPS Lef 10 µM	LPS Lef 30 µM	LPS Lef 100 µM	Saline -	LPS -	LPS Azi 0.03 µM	LPS Azi 0.1 µM	LPS Azi 0.3 µM	LPS Azi 1 µM	LPS Azi 3 µM	LPS Azi 10 µM	LPS Azi 30 µM	LPS Azi 100 µM
	20.25	9129.85	11484.4	6422.1	6397.95	5928.6	4619.4	1963.7	3059.05	1732.1	0.75	9703.45	7884.9	7880.2	9382.05	9687.9	8825.95	8437.9	6329.55	2392.85	0.75	9703.45	10516.8	7335.1	7974.7	11576.6	10741.2	11896.7	10668	6229.4
	135.65	8829.55	10227.8	6874.1	5016.6	5856.65	2475.3	2379.7	2879.85	3072.75	106.7	8736.85	6534.1	8433.05	8803.6	9151.15	11160.8	10029.9	5757.65	2315.1	106.7	8736.85	11686.6	9105.8	8445.2	12249.9	9410.1	9917.05	11009.1	8589.25
	205.5	8868.95									196.85	8611.3									196.85	8611.3
	2.85	6261.1									0	8019.8									0	8019.8
	3.9	9821.65									0	8198.85									0	8198.85
	6	9414.7									0	10361.4									0	10361.4
Mean	91.0625	8272.36	10856.1	6648.1	5707.27	5892.62	3547.35	2171.7	2969.45	2402.43	50.7167	8938.6	7209.5	8156.62	9092.83	9419.52	9993.35	9233.9	6043.6	2353.97	50.7167	8938.6	11101.7	8220.45	8209.95	11913.2	10075.7	10906.9	10838.5	7409.32
SEM	48.2008	673.723	628.25	226	690.675	35.975	1072.05	208	89.6	670.325	34.0109	371.863	675.4	276.425	289.225	268.375	1167.4	796	285.95	38.875	34.0109	371.863	584.875	885.35	235.25	336.7	665.575	989.825	170.55	1179.92
SD	96.4017	1347.45	888.48	319.612	976.762	50.8763	1516.11	294.156	126.714	947.983	83.3094	910.875	955.16	390.924	409.026	379.54	1650.95	1125.71	404.394	54.9776	83.3094	910.875	827.138	1252.07	332.694	476.166	941.265	1399.82	241.194	1668.67
Sample Size	4	4	2	2	2	2	2	2	2	2	6	6	2	2	2	2	2	2	2	2	6	6	2	2	2	2	2	2	2	2
% reduction			-21.5743	25.771	36.3565	34.2711	60.6584	76.1362	67.1605	73.5403			19.4546	8.79821	-1.73523	-5.41102	-11.8673	-3.3225	32.5724	74.0854			-24.3379	8.0801	8.19824	-33.4686	-12.7935	-22.1456	-21.3769	17.2063
IL-6 [pg/mL]	Dexamethasone Group										Lefamulin Group										Azithromycin Group
	Saline -	LPS -	LPS Dexa 0.0003 µM	LPS Dexa 0.001 µM	LPS Dexa 0.003 µM	LPS Dexa 0.01 µM	LPS Dexa 0.03 µM	LPS Dexa 0.1 µM	LPS Dexa 0.3 µM	LPS Dexa 1 µM	Saline -	LPS -	LPS Lef 0.03 µM	LPS Lef 0.1 µM	LPS Lef 0.3 µM	LPS Lef 1 µM	LPS Lef 3 µM	LPS Lef 10 µM	LPS Lef 30 µM	LPS Lef 100 µM	Saline -	LPS -	LPS Azi 0.03 µM	LPS Azi 0.1 µM	LPS Azi 0.3 µM	LPS Azi 1 µM	LPS Azi 3 µM	LPS Azi 10 µM	LPS Azi 30 µM	LPS Azi 100 µM
	0	34664.7	28443.3	27757.5	25302.3	24216.2	18119.4	18603.8	15027	14576	0	36642.8	32710.1	32908.2	35534.4	36310.7	36958.2	38928.9	44285.1	26413.7	0	36642.8	34553.7	30928.8	32538	36508.1	33827.4	35179.8	33792.4	26301.4
	0	34405.3	33907.5	31315.6	28163.1	27335.5	19896.9	18905.1	18061	18102.8	0	36561.9	30709.8	34211.7	34351.8	36274.8	38809	42063	41958	27000.9	0	36561.9	35774.6	32143.6	31700	36463	33089.6	31360.2	34167.9	27803.7
	0	33554.8									0	33731.6									0	33731.6
	0	27946.5									0	33254									0	33254
	0	28996.9									0	33940.8									0	33940.8
	0	33080.2									0	35321.6									0	35321.6
Mean	0	32642.8	31175.4	29536.6	26732.7	25775.8	19008.2	18754.4	16544	16339.4	0	34908.8	31709.9	33559.9	34943.1	36292.7	37883.6	40495.9	43121.6	26707.3	0	34908.8	35164.1	31536.2	32119	36485.6	33458.5	33270	33980.2	27052.6
SEM	0	1583.29	2732.1	1779.07	1430.4	1559.7	888.75	150.675	1517.02	1763.4	0	604.736	1000.13	651.75	591.3	17.925	925.425	1567.05	1163.55	293.625	0	604.736	610.425	607.425	419.025	22.5	368.925	1909.8	187.725	751.125
SD	0	3166.58	3863.77	2515.99	2022.89	2205.75	1256.88	213.087	2145.4	2493.82	0	1481.29	1414.39	921.714	836.224	25.3498	1308.75	2216.14	1645.51	415.248	0	1481.29	863.271	859.029	592.591	31.8198	521.739	2700.87	265.483	1062.25
Sample Size	4	4	2	2	2	2	2	2	2	2	6	6	2	2	2	2	2	2	2	2	6	6	2	2	2	2	2	2	2	2
% reduction			10.6946	15.3892	23.4212	26.1622	45.549	46.2759	52.6078	53.1941			9.16339	3.86379	-0.0983994	-3.96455	-8.52186	-16.0052	-23.5265	23.494			-0.73155	9.66097	7.99162	-4.51692	4.15447	4.69438	2.66001	22.5049
IL-1β [pg/mL]	Dexamethasone Group										Lefamulin Group										Azithromycin Group
	Saline -	LPS -	LPS Dexa 0.0003 µM	LPS Dexa 0.001 µM	LPS Dexa 0.003 µM	LPS Dexa 0.01 µM	LPS Dexa 0.03 µM	LPS Dexa 0.1 µM	LPS Dexa 0.3 µM	LPS Dexa 1 µM	Saline -	LPS -	LPS Lef 0.03 µM	LPS Lef 0.1 µM	LPS Lef 0.3 µM	LPS Lef 1 µM	LPS Lef 3 µM	LPS Lef 10 µM	LPS Lef 30 µM	LPS Lef 100 µM	Saline -	LPS -	LPS Azi 0.03 µM	LPS Azi 0.1 µM	LPS Azi 0.3 µM	LPS Azi 1 µM	LPS Azi 3 µM	LPS Azi 10 µM	LPS Azi 30 µM	LPS Azi 100 µM
	0	14622.4	13584.2	12492.1	12441.1	11145.7	8428.4	6360.44	7093.61	7114.55	0	13423.2	13501.8	11912.5	14814.2	12337.3	10816.7	12892.5	15102.3	21940.2	0	13423.2	12521.1	12184.2	12819.7	12212.9	12810.2	12362.2	10516.5	5955.78
	0	14577.4	12047.5	13663.1	12322.2	11277.8	7982.76	6747.98	6490.69	6324.61	0	14144.2	13248.8	13586.1	13944.7	14299.6	13728	13361.9	15425.3	21879.7	0	14144.2	11901	11633.2	11472.5	12291.4	12819.7	11730.8	9537.75	6527.81
	0	13707									0	13176									0	13176
	4.628	11135.4									0	11832.1									0	11832.1
	4.628	12163.5									0	12142.1									0	12142.1
	0	11942.4									0	11992.8									0	11992.8
Mean	1.157	13510.5	12815.9	13077.6	12381.6	11211.8	8205.58	6554.21	6792.15	6719.58	0	12785.1	13375.3	12749.3	14379.4	13318.5	12272.3	13127.2	15263.8	21910	0	12785.1	12211	11908.7	12146.1	12252.1	12815	12046.5	10027.1	6241.79
SEM	1.157	819.252	768.332	585.471	59.443	66.039	222.819	193.769	301.461	394.972	0	381.068	126.482	836.817	434.733	981.161	1455.66	234.68	161.475	30.2545	0	381.068	310.022	275.497	673.601	39.233	4.7875	315.713	489.392	286.012
SD	2.314	1638.5	1086.58	827.981	84.0651	93.3932	315.114	274.031	426.33	558.575	0	933.422	178.873	1183.44	614.805	1387.57	2058.61	331.887	228.359	42.7863	0	933.422	438.438	389.612	952.616	55.4838	6.77055	446.486	692.104	404.483
Sample Size	4	4	2	2	2	2	2	2	2	2	6	6	2	2	2	2	2	2	2	2	6	6	2	2	2	2	2	2	2	2
% reduction			-0.240858	-2.28801	3.15562	12.3059	35.8191	48.7355	46.8744	47.442			-4.61647	0.279816	-12.4703	-4.17188	4.01051	-2.67588	-19.3877	-71.3714			4.48998	6.85474	4.99754	4.16853	-0.233662	5.77716	21.5716	51.1791
GM-CSF [pg/mL]	Dexamethasone Group										Lefamulin Group										Azithromycin Group
	Saline -	LPS -	LPS Dexa 0.0003 µM	LPS Dexa 0.001 µM	LPS Dexa 0.003 µM	LPS Dexa 0.01 µM	LPS Dexa 0.03 µM	LPS Dexa 0.1 µM	LPS Dexa 0.3 µM	LPS Dexa 1 µM	Saline -	LPS -	LPS Lef 0.03 µM	LPS Lef 0.1 µM	LPS Lef 0.3 µM	LPS Lef 1 µM	LPS Lef 3 µM	LPS Lef 10 µM	LPS Lef 30 µM	LPS Lef 100 µM	Saline -	LPS -	LPS Azi 0.03 µM	LPS Azi 0.1 µM	LPS Azi 0.3 µM	LPS Azi 1 µM	LPS Azi 3 µM	LPS Azi 10 µM	LPS Azi 30 µM	LPS Azi 100 µM
	2.695	763.679	616.16	584.136	470.658	309.353	211.128	114.422	133.007	139.146	0	684.795	721.416	675.615	691.674	645.708	719.132	744.227	938.223	1273.54	0	684.795	664.126	615.687	650.317	634.176	735.11	789.678	1120.15	1712.62
	0	763.679	653.325	581.46	462.46	303.667	234.569	163.461	120.646	120.646	0	680.206	689.381	677.911	661.826	739.669	703.125	689.381	870.962	1312.73	0	680.206	631.867	597.154	620.314	597.154	691.674	766.98	1031.73	1716.88
	0	753.237									2.788	657.224									2.788	657.224
	0	594.829									0	629.558									0	629.558
	2.695	666.55									2.788	611.058									2.788	611.058
	5.824	653.325									0	682.501									0	682.501
Mean	0.67375	718.856	634.743	582.798	466.559	306.51	222.849	138.942	126.827	129.896	0.929333	657.557	705.399	676.763	676.75	692.688	711.129	716.804	904.592	1293.13	0.929333	657.557	647.996	606.42	635.315	615.665	713.392	778.329	1075.94	1714.75
SEM	0.67375	41.4155	18.5825	1.338	4.099	2.843	11.7205	24.5195	6.1805	9.25	0.587762	12.6798	16.0175	1.148	14.924	46.9805	8.0035	27.423	33.6305	19.5955	0.587762	12.6798	16.1295	9.2665	15.0015	18.511	21.718	11.349	44.208	2.1275
SD	1.3475	82.8311	26.2796	1.89222	5.79686	4.02061	16.5753	34.6758	8.74055	13.0815	1.43972	31.059	22.6522	1.62352	21.1057	66.4405	11.3187	38.782	47.5607	27.7122	1.43972	31.059	22.8106	13.1048	21.2153	26.1785	30.7139	16.0499	62.5196	3.00874
Sample Size	4	4	2	2	2	2	2	2	2	2	6	6	2	2	2	2	2	2	2	2	6	6	2	2	2	2	2	2	2	2
% reduction			3.4745	11.3853	29.0877	53.4621	66.2032	78.9817	80.8267	80.3592			-7.28594	-2.92495	-2.92297	-5.35029	-8.15858	-9.02292	-37.6219	-96.7942			1.456	7.78775	3.38723	6.37987	-8.5033	-18.3928	-63.7174	-161.003
IL-8 [pg/mL]	Dexamethasone Group										Lefamulin Group										Azithromycin Group
	Saline -	LPS -	LPS Dexa 0.0003 µM	LPS Dexa 0.001 µM	LPS Dexa 0.003 µM	LPS Dexa 0.01 µM	LPS Dexa 0.03 µM	LPS Dexa 0.1 µM	LPS Dexa 0.3 µM	LPS Dexa 1 µM	Saline -	LPS -	LPS Lef 0.03 µM	LPS Lef 0.1 µM	LPS Lef 0.3 µM	LPS Lef 1 µM	LPS Lef 3 µM	LPS Lef 10 µM	LPS Lef 30 µM	LPS Lef 100 µM	Saline -	LPS -	LPS Azi 0.03 µM	LPS Azi 0.1 µM	LPS Azi 0.3 µM	LPS Azi 1 µM	LPS Azi 3 µM	LPS Azi 10 µM	LPS Azi 30 µM	LPS Azi 100 µM
	1046.86	3045.08	2852.32	2894.27	2726.93	2587.34	2571.61	2110.83	2679.47	2289.64	1167.62	3004.37	3135.19	2851.55	3328.05	3229.73	3098.18	2866.61	2485.44	2811.97	1167.62	3004.37	3071.66	3040.39	2939.73	2945.31	3039.59	2884.07	2925.4	2977.2
	1318.53	2794.55	3016.35	2879.16	2751.12	2654.54	2629.62	2616.35	2457.7	2198.4	1382.5	3076.48	3091.75	2946.11	3097.37	3077.28	2990.78	2696.15	2640.5	2806.44	1382.5	3076.48	2966.03	3070.86	3064.44	3039.59	3056.42	2864.23	2907.9	2972.42
	1496.98	2726.1									1474.68	2889.62									1474.68	2889.62
	1121.07	2589									1370.83	3026.77									1370.83	3026.77
	1048.37	2711.93									1455.62	3006.77									1455.62	3006.77
	1061.21	2944.71									1373.02	2966.83									1373.02	2966.83
Mean	1245.86	2788.68	2934.34	2886.72	2739.03	2620.94	2600.62	2363.59	2568.59	2244.02	1370.71	2995.14	3113.47	2898.82	3212.71	3153.51	3044.48	2781.38	2562.97	2809.2	1370.71	2995.14	3018.85	3055.62	3002.09	2992.45	3048	2874.15	2916.65	2974.81
SEM	101.455	95.5527	82.0175	7.555	12.0925	33.5975	29.0075	252.762	110.887	45.6175	44.5022	25.6723	21.725	47.28	115.342	76.2225	53.6975	85.2275	77.5275	2.765	44.5022	25.6723	52.815	15.2375	62.355	47.14	8.4175	9.9175	8.75	2.3925
SD	202.909	191.105	115.99	10.6844	17.1014	47.514	41.0228	357.46	156.819	64.5129	109.008	62.884	30.7238	66.864	163.119	107.795	75.9397	120.53	109.64	3.9103	109.008	62.884	74.6917	21.5491	88.1833	66.666	11.9041	14.0255	12.3744	3.38351
Sample Size	4	4	2	2	2	2	2	2	2	2	6	6	2	2	2	2	2	2	2	2	6	6	2	2	2	2	2	2	2	2
% reduction			3.74306	6.67471	15.7664	23.036	24.2869	38.8785	26.2587	46.2392			-7.28436	5.92921	-13.3937	-9.74907	-3.03717	13.159	26.6046	11.4462			-1.45954	-3.72326	-0.427484	0.165956	-3.25417	7.44836	4.8319	1.25141
CCl2 [pg/mL]	Dexamethasone Group										Lefamulin Group										Azithromycin Group
	Saline -	LPS -	LPS Dexa 0.0003 µM	LPS Dexa 0.001 µM	LPS Dexa 0.003 µM	LPS Dexa 0.01 µM	LPS Dexa 0.03 µM	LPS Dexa 0.1 µM	LPS Dexa 0.3 µM	LPS Dexa 1 µM	Saline -	LPS -	LPS Lef 0.03 µM	LPS Lef 0.1 µM	LPS Lef 0.3 µM	LPS Lef 1 µM	LPS Lef 3 µM	LPS Lef 10 µM	LPS Lef 30 µM	LPS Lef 100 µM	Saline -	LPS -	LPS Azi 0.03 µM	LPS Azi 0.1 µM	LPS Azi 0.3 µM	LPS Azi 1 µM	LPS Azi 3 µM	LPS Azi 10 µM	LPS Azi 30 µM	LPS Azi 100 µM
	31.897	1223.94	1383.26	1275.49	1043.97	862.504	756.923	488.308	580.207	590.747	43.633	1160.85	1273.99	1178.12	1439.67	1176.31	1605.89	1714.41	1183.55	141.33	43.633	1160.85	1306.88	1278.35	1354.63	1330.01	1487.85	1898.51	3047.14	1969.7
	37.931	1292.73	1263.63	1246.18	1067.29	857.893	644.34	678.804	602.626	510.357	32.338	1213.18	1344.47	1379.05	1280.95	1464.26	1646.52	1811.42	1142.52	141.33	32.338	1213.18	1361.39	1260.9	1316.33	1287.02	1567.22	2001.73	2865.37	2105.47
	52.281	1330.4									43.633	1289.62									43.633	1289.62
	31.897	1010.99									38.402	1271.38									38.402	1271.38
	37.931	1394.57									35.5	1370.66									35.5	1370.66
	37.931	1120.9									38.402	1290.49									38.402	1290.49
Mean	38.5015	1214.51	1323.44	1260.84	1055.63	860.198	700.631	583.556	591.417	550.552	38.6513	1266.03	1309.23	1278.59	1360.31	1320.28	1626.2	1762.91	1163.03	141.33	38.6513	1266.03	1334.14	1269.62	1335.48	1308.51	1527.53	1950.12	2956.26	2037.59
SEM	4.80832	71.3312	59.8145	14.658	11.6615	2.3055	56.2915	95.248	11.2095	40.195	1.82161	29.4314	35.237	100.466	79.3605	143.972	20.3165	48.5025	20.5185	0	1.82161	29.4314	27.255	8.723	19.154	21.4905	39.6845	51.613	90.8855	67.885
SD	9.61663	142.662	84.5905	20.7295	16.4919	3.26047	79.6082	134.701	15.8526	56.8443	4.462	72.092	49.8326	142.08	112.233	203.607	28.7319	68.5929	29.0175	0	4.462	72.092	38.5444	12.3362	27.0878	30.3922	56.1224	72.9918	128.532	96.0039
Sample Size	4	4	2	2	2	2	2	2	2	2	6	6	2	2	2	2	2	2	2	2	6	6	2	2	2	2	2	2	2	2
% reduction			-4.67769	0.423219	17.1421	33.0649	46.0655	55.6042	54.9637	58.2932			-3.51982	-1.02324	-7.68166	-4.42028	-29.345	-40.4834	8.39155	91.6343			-5.54886	-0.292697	-5.65836	-3.46144	-21.3057	-55.7358	-137.71	-62.8625
CXCL1 [pg/mL]	Dexamethasone Group										Lefamulin Group										Azithromycin Group
	Saline -	LPS -	LPS Dexa 0.0003 µM	LPS Dexa 0.001 µM	LPS Dexa 0.003 µM	LPS Dexa 0.01 µM	LPS Dexa 0.03 µM	LPS Dexa 0.1 µM	LPS Dexa 0.3 µM	LPS Dexa 1 µM	Saline -	LPS -	LPS Lef 0.03 µM	LPS Lef 0.1 µM	LPS Lef 0.3 µM	LPS Lef 1 µM	LPS Lef 3 µM	LPS Lef 10 µM	LPS Lef 30 µM	LPS Lef 100 µM	Saline -	LPS -	LPS Azi 0.03 µM	LPS Azi 0.1 µM	LPS Azi 0.3 µM	LPS Azi 1 µM	LPS Azi 3 µM	LPS Azi 10 µM	LPS Azi 30 µM	LPS Azi 100 µM
	77.601	5971.54	6146.09	5806.39	5505.75	4889.4	4471.47	3278.74	3995.51	4057.03	33.606	5728.37	6598.54	5749.86	6950.25	5694.87	6614.19	6794.15	5593.77	1562.01	33.606	5728.37	6199.39	6035.03	6416.23	6000.03	6461.45	6456.94	5593.77	2693.34
	105.675	6169.79	6238.25	5947.41	5670.86	5174.32	4477.2	4442.72	4178.22	4026.35	78.579	5974.31	6616.43	6502.04	6203.99	6749.91	6756.56	6945.88	5486.86	1714.7	78.579	5974.31	6268.24	5932.1	6058.3	6030.37	6696.65	6636.52	5354.17	2693.34
	33.043	6264.11									33.606	5776.06									33.606	5776.06
	33.043	5108.63									33.606	6279.68									33.606	6279.68
	33.043	6031.63									33.606	5917.99									33.606	5917.99
	77.601	5648.51									33.606	6039.69									33.606	6039.69
Mean	62.3405	5878.52	6192.17	5876.9	5588.31	5031.86	4474.34	3860.73	4086.87	4041.69	41.1015	5952.68	6607.48	6125.95	6577.12	6222.39	6685.37	6870.02	5540.32	1638.36	41.1015	5952.68	6233.82	5983.56	6237.27	6015.2	6579.05	6546.73	5473.97	2693.34
SEM	17.8593	263.771	46.08	70.512	82.5575	142.46	2.8675	581.989	91.358	15.3405	7.4955	81.1737	8.9425	376.09	373.13	527.519	71.1815	75.861	53.4565	76.343	7.4955	81.1737	34.422	51.465	178.963	15.167	117.6	89.7915	119.803	0
SD	35.7186	527.543	65.167	99.719	116.754	201.469	4.05526	823.057	129.2	21.6947	18.3602	198.834	12.6466	531.872	527.685	746.025	100.666	107.284	75.5989	107.965	18.3602	198.834	48.6801	72.7825	253.091	21.4494	166.311	126.984	169.427	0
Sample Size	4	4	2	2	2	2	2	2	2	2	6	6	2	2	2	2	2	2	2	2	6	6	2	2	2	2	2	2	2	2
% reduction			-4.05109	1.2819	6.16378	15.5765	25.0077	35.3874	31.5621	32.3263			-11.0766	-2.93094	-10.563	-4.56236	-12.3941	-15.5175	6.97559	72.9809			-4.75561	-0.522342	-4.81398	-1.05751	-10.5957	-10.0489	8.09791	55.135
CXCL2 [pg/mL]	Dexamethasone Group										Lefamulin Group										Azithromycin Group
	Saline -	LPS -	LPS Dexa 0.0003 µM	LPS Dexa 0.001 µM	LPS Dexa 0.003 µM	LPS Dexa 0.01 µM	LPS Dexa 0.03 µM	LPS Dexa 0.1 µM	LPS Dexa 0.3 µM	LPS Dexa 1 µM	Saline -	LPS -	LPS Lef 0.03 µM	LPS Lef 0.1 µM	LPS Lef 0.3 µM	LPS Lef 1 µM	LPS Lef 3 µM	LPS Lef 10 µM	LPS Lef 30 µM	LPS Lef 100 µM	Saline -	LPS -	LPS Azi 0.03 µM	LPS Azi 0.1 µM	LPS Azi 0.3 µM	LPS Azi 1 µM	LPS Azi 3 µM	LPS Azi 10 µM	LPS Azi 30 µM	LPS Azi 100 µM
	21.774	5380.57	4761.94	4829.64	4888.01	4341.92	3376.64	2643.64	2569.86	2572.55	10.436	5179.99	5117.4	4853.55	5156.79	4725.83	5389.18	4971.55	4927.86	4788.23	10.436	5179.99	5023.28	4922.78	4804.58	4905.49	5746.72	4894.29	4608.81	4199.72
	21.774	5397.4	4935.97	4980.42	4813.6	4091.7	3753.06	3404.06	2599.44	2745.93	4.462	4860.68	5307.86	4955.3	5143.66	5120.43	5104.26	4911.59	4602.63	5094.15	4.462	4860.68	4847.43	4739.14	5194.11	4659.17	4995.91	5012.13	4536.67	4328.27
	25.537	5169.91									10.436	4746.31									10.436	4746.31
	21.774	4542.54									15.267	5286.75									15.267	5286.75
	25.537	5253.45									15.267	5004.02									15.267	5004.02
	21.774	5351.37									15.267	5268.64									15.267	5268.64
Mean	22.7148	5122.6	4848.96	4905.03	4850.8	4216.81	3564.85	3023.85	2584.65	2659.24	11.8558	5057.73	5212.63	4904.43	5150.23	4923.13	5246.72	4941.57	4765.25	4941.19	11.8558	5057.73	4935.36	4830.96	4999.34	4782.33	5371.31	4953.21	4572.74	4263.99
SEM	0.94075	200.161	87.012	75.3885	37.2055	125.109	188.209	380.213	14.792	86.6865	1.76644	91.3926	95.23	50.8775	6.562	197.3	142.46	29.9795	162.617	152.958	1.76644	91.3926	87.926	91.8195	194.769	123.158	375.406	58.92	36.0675	64.2735
SD	1.8815	400.322	123.054	106.615	52.6165	176.93	266.168	537.703	20.919	122.593	4.32686	223.865	134.676	71.9517	9.28007	279.025	201.469	42.3974	229.975	216.316	4.32686	223.865	124.346	129.852	275.444	174.172	530.905	83.3255	51.0071	90.8965
Sample Size	4	4	2	2	2	2	2	2	2	2	6	6	2	2	2	2	2	2	2	2	6	6	2	2	2	2	2	2	2	2
% reduction			4.13755	3.02624	4.10096	16.6656	29.5861	40.3078	49.0119	47.5337			-3.06978	3.03825	-1.83305	2.66755	-3.7454	2.30208	5.79651	2.30963			2.42524	4.49419	1.15715	5.45795	-6.2146	2.07137	9.61169	15.7305
MMP9 [pg/mL]	Dexamethasone Group										Lefamulin Group										Azithromycin Group
	Saline -	LPS -	LPS Dexa 0.0003 µM	LPS Dexa 0.001 µM	LPS Dexa 0.003 µM	LPS Dexa 0.01 µM	LPS Dexa 0.03 µM	LPS Dexa 0.1 µM	LPS Dexa 0.3 µM	LPS Dexa 1 µM	Saline -	LPS -	LPS Lef 0.03 µM	LPS Lef 0.1 µM	LPS Lef 0.3 µM	LPS Lef 1 µM	LPS Lef 3 µM	LPS Lef 10 µM	LPS Lef 30 µM	LPS Lef 100 µM	Saline -	LPS -	LPS Azi 0.03 µM	LPS Azi 0.1 µM	LPS Azi 0.3 µM	LPS Azi 1 µM	LPS Azi 3 µM	LPS Azi 10 µM	LPS Azi 30 µM	LPS Azi 100 µM
	1046.86	3045.08	2852.32	2894.27	2726.93	2587.34	2571.61	2110.83	2679.47	2289.64	1167.62	3004.37	3135.19	2851.55	3328.05	3229.73	3098.18	2866.61	2485.44	2811.97	1167.62	3004.37	3071.66	3040.39	2939.73	2945.31	3039.59	2884.07	2925.4	2977.2
	1318.53	2794.55	3016.35	2879.16	2751.12	2654.54	2629.62	2616.35	2457.7	2198.4	1382.5	3076.48	3091.75	2946.11	3097.37	3077.28	2990.78	2696.15	2640.5	2806.44	1382.5	3076.48	2966.03	3070.86	3064.44	3039.59	3056.42	2864.23	2907.9	2972.42
	1496.98	2726.1									1474.68	2889.62									1474.68	2889.62
	1121.07	2589									1370.83	3026.77									1370.83	3026.77
	1048.37	2711.93									1455.62	3006.77									1455.62	3006.77
	1061.21	2944.71									1373.02	2966.83									1373.02	2966.83
Mean	1245.86	2788.68	2934.34	2886.72	2739.03	2620.94	2600.62	2363.59	2568.59	2244.02	1370.71	2995.14	3113.47	2898.82	3212.71	3153.51	3044.48	2781.38	2562.97	2809.2	1370.71	2995.14	3018.85	3055.62	3002.09	2992.45	3048	2874.15	2916.65	2974.81
SEM	101.455	95.5527	82.0175	7.555	12.0925	33.5975	29.0075	252.762	110.887	45.6175	44.5022	25.6723	21.725	47.28	115.342	76.2225	53.6975	85.2275	77.5275	2.765	44.5022	25.6723	52.815	15.2375	62.355	47.14	8.4175	9.9175	8.75	2.3925
SD	202.909	191.105	115.99	10.6844	17.1014	47.514	41.0228	357.46	156.819	64.5129	109.008	62.884	30.7238	66.864	163.119	107.795	75.9397	120.53	109.64	3.9103	109.008	62.884	74.6917	21.5491	88.1833	66.666	11.9041	14.0255	12.3744	3.38351
Sample Size	4	4	2	2	2	2	2	2	2	2	6	6	2	2	2	2	2	2	2	2	6	6	2	2	2	2	2	2	2	2
% reduction			3.74306	6.67471	15.7664	23.036	24.2869	38.8785	26.2587	46.2392			-7.28436	5.92921	-13.3937	-9.74907	-3.03717	13.159	26.6046	11.4462			-1.45954	-3.72326	-0.427484	0.165956	-3.25417	7.44836	4.8319	1.25141

## Sheet: Neutrophilic Chemotaxis
RLU	Reference Group										Lefamulin Group										Azithromycin Group
	Medium -	IL-8 -	IL-8 Ref 0.003 µM	IL-8 Ref 0.01 µM	IL-8 Ref 0.03 µM	IL-8 Ref 0.1 µM	IL-8 Ref 0.3 µM	IL-8 Ref 1 µM	IL-8 Ref 3 µM	IL-8 Ref 10 µM	Saline -	IL-8 -	IL-8 Lef 0.03 µM	IL-8 Lef 0.1 µM	IL-8 Lef 0.3 µM	IL-8 Lef 1 µM	IL-8 Lef 3 µM	IL-8 Lef 10 µM	IL-8 Lef 30 µM	IL-8 Lef 100 µM	Saline -	IL-8 -	IL-8 Azi 0.03 µM	IL-8 Azi 0.1 µM	IL-8 Azi 0.3 µM	IL-8 Azi 1 µM	IL-8 Azi 3 µM	IL-8 Azi 10 µM	IL-8 Azi 30 µM	IL-8 Azi 100 µM
	17280	158440	126680	164560	131800	83280	34560	21040	19800	21800	9720	136840	133000	131200	128480	129760	127920	122760	115000	81720	19560	121800	113920	121960	126760	120320	127280	119960	143280	140160
	16280	184160	141280	147560	131640	83800	36480	22120	19160	20760	13160	142920	133120	127720	128040	127360	125520	130480	125400	76640	16440	137400	126240	122320	132240	118720	119280	123240	148320	151960
	16600	146600	140080	125600		95400	31880	17080	15240	16160	16160	156600		132120	141960	128960	134000	134400	115840	61560	18040	138880	125160		135600	112920	118800	117480	117720	134000
	17360	173280									14280	131120									15320	117480
	13640	180200									13520	120960									14560	126120
	15160	150360									14640	131680									15480	134280
	19560	121800									19560	121800									9720	136840
	16440	137400									16440	137400									13160	142920
	18040	138880									18040	138880									16160	156600
	15320	117480									15320	117480									14280	131120
	14560	126120									14560	126120									13520	120960
	15480	134280									15480	134280									14640	131680
Mean	16310	147417	136013	145907	131720	87493.3	34306.7	20080	18066.7	19573.3	15073.3	133007	133060	130347	132827	128693	129147	129213	118747	73306.7	15073.3	133007	121773	122140	131533	117320	121787	120227	136440	142040
SEM	467.777	6499.6	4679.51	11277.1	80	3956.18	1333.93	1532.06	1425.36	1732.87	717.839	3125.61	60	1339.92	4568.43	705.534	2523.63	3419.34	3335.49	6053.64	717.839	3125.61	3939.02	180	2576.23	2247.96	2750.16	1668.11	9472.4	5269.13
SD	1620.43	22515.3	8105.14	19532.6	113.137	6852.31	2310.44	2653.6	2468.79	3001.42	2486.67	10827.4	84.8528	2320.8	7912.76	1222.02	4371.06	5922.48	5777.24	10485.2	2486.67	10827.4	6822.59	254.558	4462.17	3893.58	4763.42	2889.24	16406.7	9126.4
Sample Size	12	12	3	3	2	3	3	3	3	3	12	12	2	3	3	3	3	3	3	3	12	12	3	2	3	3	3	3	3	3
% reduction			-2.54946	-10.9384	1.09101	38.5924	83.6914	95.7547	97.4618	96.1843			-0.0452233	2.25551	0.152629	3.65743	3.27304	3.21651	12.0916	50.6218			9.52516	9.21425	1.24929	13.3013	9.51385	10.8366	-2.91125	-7.65969
